# Supplementary material for: The Effect of Age, Gender and Comorbidities Upon SARS-CoV-2 Spike Antibody Induction After Two Doses of Sinopharm Vaccine and the Effect of a Pfizer/BioNtech Booster Vaccine
Source: Front Immunol. 2022 May 30;13:817597. doi: 10.3389/fimmu.2022.817597 (PMC9197101; doi:10.3389/fimmu.2022.817597)
Supplement: Supplementary file 1 [file Table_1.xlsx]

## Sheet: Sinopharm - double vaccination
Supplementary material 1. S antibody levels after double Sinopahrm vaccination
Sex	Age group	Result	ResultRemarks	Clinical	Vaccine
M	4	0.4		CKD-T2D	Sinopharm - 2 dose
F	4	0.4			Sinopharm - 2 dose
M	3	0.4			Sinopharm - 2 dose
M	3	0.4			Sinopharm - 2 dose
M	3	0.4		MS	Sinopharm - 2 dose
M	3	0.4		Obesity	Sinopharm - 2 dose
M	3	0.4			Sinopharm - 2 dose
M	2	0.4		obesity	Sinopharm - 2 dose
M	4	0.4		T2D	Sinopharm - 2 dose
M	3	0.4		Renal	Sinopharm - 2 dose
F	3	0.41			Sinopharm - 2 dose
M	4	0.45			Sinopharm - 2 dose
M	3	0.49		Rheumatic SPA	Sinopharm - 2 dose
F	3	0.6		Psoriasis	Sinopharm - 2 dose
F	4	0.72		Rheumatic	Sinopharm - 2 dose
F	4	0.91		T2D	Sinopharm - 2 dose
M	4	0.97			Sinopharm - 2 dose
M	4	1.24		T2D/HTN	Sinopharm - 2 dose
F	4	1.43		dislipidemia	Sinopharm - 2 dose
M	3	1.47			Sinopharm - 2 dose
F	4	1.73		T2D	Sinopharm - 2 dose
F	4	1.76		T2D	Sinopharm - 2 dose
F	3	1.82			Sinopharm - 2 dose
F	3	1.9			Sinopharm - 2 dose
F	4	2.22			Sinopharm - 2 dose
F	4	2.43		HTN	Sinopharm - 2 dose
M	2	2.91		T1D	Sinopharm - 2 dose
F	3	3		anaemia	Sinopharm - 2 dose
M	3	3.23			Sinopharm - 2 dose
M	3	3.26			Sinopharm - 2 dose
M	4	3.36			Sinopharm - 2 dose
M	4	3.7			Sinopharm - 2 dose
F	4	3.98		T2D	Sinopharm - 2 dose
F	4	4.15		T2D/hypothyroidism	Sinopharm - 2 dose
M	3	4.25			Sinopharm - 2 dose
M	4	4.33			Sinopharm - 2 dose
F	4	4.91			Sinopharm - 2 dose
M	3	5.1			Sinopharm - 2 dose
F	4	5.62			Sinopharm - 2 dose
M	4	5.62			Sinopharm - 2 dose
F	4	6.26			Sinopharm - 2 dose
M	3	6.61			Sinopharm - 2 dose
F	3	6.68		anemia	Sinopharm - 2 dose
M	4	6.76			Sinopharm - 2 dose
M	4	7.18		T2D	Sinopharm - 2 dose
M	4	7.36			Sinopharm - 2 dose
M	4	8.13			Sinopharm - 2 dose
M	3	8.13			Sinopharm - 2 dose
F	4	8.16		eczema	Sinopharm - 2 dose
M	4	8.71			Sinopharm - 2 dose
M	3	8.9			Sinopharm - 2 dose
M	4	9.03			Sinopharm - 2 dose
M	3	9.06			Sinopharm - 2 dose
M	4	9.14		fatty liver	Sinopharm - 2 dose
M	4	9.94			Sinopharm - 2 dose
F	3	10.27			Sinopharm - 2 dose
M	3	10.59			Sinopharm - 2 dose
F	3	10.74		chron s disease	Sinopharm - 2 dose
F	4	11.21			Sinopharm - 2 dose
M	3	11.47			Sinopharm - 2 dose
F	4	11.92			Sinopharm - 2 dose
M	3	11.92			Sinopharm - 2 dose
M	4	12.84			Sinopharm - 2 dose
M	4	13.45		T2D/renal impairment	Sinopharm - 2 dose
M	4	13.47		HCV	Sinopharm - 2 dose
M	3	13.65			Sinopharm - 2 dose
F	2	14.97			Sinopharm - 2 dose
F	4	15.04			Sinopharm - 2 dose
M	3	15.28			Sinopharm - 2 dose
M	2	15.52		HTN	Sinopharm - 2 dose
M	4	15.63		rheumatic ?SS	Sinopharm - 2 dose
F	4	16.65		T2D/HTN	Sinopharm - 2 dose
F	2	17.14		eczema	Sinopharm - 2 dose
F	4	17.2		HTN	Sinopharm - 2 dose
M	3	18.2			Sinopharm - 2 dose
M	4	18.6			Sinopharm - 2 dose
F	4	19.01			Sinopharm - 2 dose
M	4	19.32		T2D	Sinopharm - 2 dose
M	4	19.91			Sinopharm - 2 dose
M	4	20.47			Sinopharm - 2 dose
M	4	20.72			Sinopharm - 2 dose
M	2	20.9			Sinopharm - 2 dose
F	3	21.31			Sinopharm - 2 dose
F	4	21.4			Sinopharm - 2 dose
M	2	22.17			Sinopharm - 2 dose
F	4	22.25			Sinopharm - 2 dose
M	4	23			Sinopharm - 2 dose
M	2	23.46			Sinopharm - 2 dose
F	2	23.58			Sinopharm - 2 dose
F	3	24.7		eczeema	Sinopharm - 2 dose
M	4	24.98			Sinopharm - 2 dose
M	3	25.68			Sinopharm - 2 dose
F	3	26.29			Sinopharm - 2 dose
M	2	26.43			Sinopharm - 2 dose
M	4	26.8			Sinopharm - 2 dose
M	4	27.85			Sinopharm - 2 dose
F	3	28.39			Sinopharm - 2 dose
F	2	30.16			Sinopharm - 2 dose
M	4	30.66			Sinopharm - 2 dose
M	3	31.28			Sinopharm - 2 dose
M	4	31.77			Sinopharm - 2 dose
M	3	32.45			Sinopharm - 2 dose
M	3	32.9			Sinopharm - 2 dose
F	3	33.1			Sinopharm - 2 dose
M	2	33.46			Sinopharm - 2 dose
M	3	33.62			Sinopharm - 2 dose
M	3	34.6			Sinopharm - 2 dose
M	3	34.65			Sinopharm - 2 dose
M	3	35.14			Sinopharm - 2 dose
M	4	35.32			Sinopharm - 2 dose
M	4	37.75			Sinopharm - 2 dose
F	3	38.15			Sinopharm - 2 dose
M	4	38.85			Sinopharm - 2 dose
M	3	39.39			Sinopharm - 2 dose
M	3	40			Sinopharm - 2 dose
F	4	40.03			Sinopharm - 2 dose
F	4	40.79			Sinopharm - 2 dose
M	4	41.5			Sinopharm - 2 dose
F	4	41.56			Sinopharm - 2 dose
M	1	42.05			Sinopharm - 2 dose
F	4	42.88			Sinopharm - 2 dose
F	4	42.98			Sinopharm - 2 dose
M	4	43.3			Sinopharm - 2 dose
M	4	43.42			Sinopharm - 2 dose
M	3	45.13			Sinopharm - 2 dose
M	4	45.21			Sinopharm - 2 dose
F	4	47.43			Sinopharm - 2 dose
F	4	48.02			Sinopharm - 2 dose
M	4	48.26			Sinopharm - 2 dose
M	3	49.19			Sinopharm - 2 dose
F	4	50.17			Sinopharm - 2 dose
F	4	50.22			Sinopharm - 2 dose
F	4	50.49			Sinopharm - 2 dose
F	4	52.47			Sinopharm - 2 dose
M	2	54.32			Sinopharm - 2 dose
M	4	54.48			Sinopharm - 2 dose
M	3	57.9			Sinopharm - 2 dose
M	4	58.06			Sinopharm - 2 dose
F	4	58.12			Sinopharm - 2 dose
M	4	58.28			Sinopharm - 2 dose
F	4	58.68			Sinopharm - 2 dose
M	4	59.76			Sinopharm - 2 dose
M	3	62.14			Sinopharm - 2 dose
M	4	62.8			Sinopharm - 2 dose
M	3	63.14			Sinopharm - 2 dose
M	3	63.14			Sinopharm - 2 dose
F	3	64.01			Sinopharm - 2 dose
F	3	64.12			Sinopharm - 2 dose
F	4	65.16			Sinopharm - 2 dose
M	4	65.5			Sinopharm - 2 dose
F	4	66.91			Sinopharm - 2 dose
M	3	67.31			Sinopharm - 2 dose
M	3	67.61			Sinopharm - 2 dose
M	2	68.59			Sinopharm - 2 dose
M	3	69			Sinopharm - 2 dose
F	2	70.27			Sinopharm - 2 dose
M	3	70.42			Sinopharm - 2 dose
F	3	70.43			Sinopharm - 2 dose
F	4	71.42			Sinopharm - 2 dose
F	4	73.26			Sinopharm - 2 dose
M	4	73.47			Sinopharm - 2 dose
M	4	73.65			Sinopharm - 2 dose
M	3	74.5			Sinopharm - 2 dose
M	4	76.01			Sinopharm - 2 dose
M	4	79.3			Sinopharm - 2 dose
F	3	82.23			Sinopharm - 2 dose
M	3	82.46			Sinopharm - 2 dose
F	3	82.78			Sinopharm - 2 dose
M	3	82.86			Sinopharm - 2 dose
F	4	84.05			Sinopharm - 2 dose
F	1	85.82			Sinopharm - 2 dose
F	3	87.18			Sinopharm - 2 dose
F	3	89.81			Sinopharm - 2 dose
M	2	90.02			Sinopharm - 2 dose
M	3	90.13			Sinopharm - 2 dose
F	4	90.31			Sinopharm - 2 dose
F	4	90.69			Sinopharm - 2 dose
M	3	90.8			Sinopharm - 2 dose
F	4	91.43			Sinopharm - 2 dose
F	3	91.92			Sinopharm - 2 dose
F	3	95.01			Sinopharm - 2 dose
F	3	95.46			Sinopharm - 2 dose
M	3	97.64			Sinopharm - 2 dose
F	3	98.16			Sinopharm - 2 dose
M	3	98.85			Sinopharm - 2 dose
M	3	99.8			Sinopharm - 2 dose
M	4	100.9			Sinopharm - 2 dose
M	3	102.6			Sinopharm - 2 dose
F	3	107.3			Sinopharm - 2 dose
F	4	108.1			Sinopharm - 2 dose
M	4	108.5			Sinopharm - 2 dose
M	4	108.7			Sinopharm - 2 dose
M	4	111.3			Sinopharm - 2 dose
F	4	117.4			Sinopharm - 2 dose
F	4	117.9			Sinopharm - 2 dose
M	3	118			Sinopharm - 2 dose
F	4	118.2			Sinopharm - 2 dose
M	4	118.2			Sinopharm - 2 dose
F	2	119			Sinopharm - 2 dose
M	3	119.9			Sinopharm - 2 dose
F	4	121.8			Sinopharm - 2 dose
F	4	122.6			Sinopharm - 2 dose
F	4	123.9			Sinopharm - 2 dose
M	3	125.4			Sinopharm - 2 dose
F	4	126.7			Sinopharm - 2 dose
F	3	128.2			Sinopharm - 2 dose
F	3	128.8			Sinopharm - 2 dose
M	4	130.5			Sinopharm - 2 dose
F	3	135.4			Sinopharm - 2 dose
F	4	136.2			Sinopharm - 2 dose
F	3	137.2			Sinopharm - 2 dose
M	2	138.3			Sinopharm - 2 dose
M	2	139.9			Sinopharm - 2 dose
F	4	140			Sinopharm - 2 dose
F	4	142.5			Sinopharm - 2 dose
M	4	144.4			Sinopharm - 2 dose
M	3	145.9			Sinopharm - 2 dose
M	2	146.7			Sinopharm - 2 dose
F	4	148.3			Sinopharm - 2 dose
F	2	148.7			Sinopharm - 2 dose
M	3	148.8			Sinopharm - 2 dose
F	3	149.7			Sinopharm - 2 dose
M	3	151.8			Sinopharm - 2 dose
F	2	154.1			Sinopharm - 2 dose
F	4	158.9			Sinopharm - 2 dose
M	3	159.7			Sinopharm - 2 dose
M	3	163.6			Sinopharm - 2 dose
F	4	168.5			Sinopharm - 2 dose
M	4	171.7			Sinopharm - 2 dose
F	3	172.6			Sinopharm - 2 dose
F	3	174			Sinopharm - 2 dose
F	3	179.1			Sinopharm - 2 dose
M	3	181.8			Sinopharm - 2 dose
F	3	185.3			Sinopharm - 2 dose
M	2	186.6			Sinopharm - 2 dose
F	3	187.8			Sinopharm - 2 dose
F	3	190.5			Sinopharm - 2 dose
M	2	192			Sinopharm - 2 dose
M	3	193.1			Sinopharm - 2 dose
M	3	195.6			Sinopharm - 2 dose
F	3	199.8			Sinopharm - 2 dose
F	3	199.9			Sinopharm - 2 dose
F	4	201.9			Sinopharm - 2 dose
M	2	204.1			Sinopharm - 2 dose
M	4	208.2			Sinopharm - 2 dose
M	3	208.9			Sinopharm - 2 dose
F	4	209			Sinopharm - 2 dose
F	2	219.5			Sinopharm - 2 dose
F	3	225.8			Sinopharm - 2 dose
F	4	226.7			Sinopharm - 2 dose
F	3	227.7			Sinopharm - 2 dose
M	3	237.2			Sinopharm - 2 dose
M	4	238			Sinopharm - 2 dose
F	4	241.7			Sinopharm - 2 dose
F	3	246.7			Sinopharm - 2 dose
M	3	250	> 250 U/ml		Sinopharm - 2 dose
F	3	250	> 250 U/ml		Sinopharm - 2 dose
M	4	250	> 250 U/ml		Sinopharm - 2 dose
F	3	250	> 250 U/ml		Sinopharm - 2 dose
F	3	250	> 250 U/ml		Sinopharm - 2 dose
F	2	250	> 250 U/ml		Sinopharm - 2 dose
F	2	250	> 250 U/ml		Sinopharm - 2 dose
M	3	250	> 250 U/ml		Sinopharm - 2 dose
F	4	250	> 250 U/ml		Sinopharm - 2 dose
M	2	250	> 250 U/ml		Sinopharm - 2 dose
M	4	250	> 250 U/ml		Sinopharm - 2 dose
M	2	250	> 250 U/ml		Sinopharm - 2 dose
M	4	250	> 250 U/ml		Sinopharm - 2 dose
M	3	250	> 250 U/ml		Sinopharm - 2 dose
F	4	250	> 250 U/ml		Sinopharm - 2 dose
F	2	250	> 250 U/ml		Sinopharm - 2 dose
M	2	250	> 250 U/ml		Sinopharm - 2 dose
F	3	250	> 250 U/ml		Sinopharm - 2 dose
M	3	250	> 250 U/ml		Sinopharm - 2 dose
M	2	250	> 250 U/ml		Sinopharm - 2 dose
M	3	250	> 250 U/ml		Sinopharm - 2 dose
M	2	250	> 250 U/ml		Sinopharm - 2 dose
M	2	250	> 250 U/ml		Sinopharm - 2 dose
M	2	250	> 250 U/ml		Sinopharm - 2 dose
M	2	250	> 250 U/ml		Sinopharm - 2 dose
F	3	250	> 250 U/ml		Sinopharm - 2 dose
F	2	250	> 250 U/ml		Sinopharm - 2 dose
M	3	250	> 250 U/ml		Sinopharm - 2 dose
F	3	250	> 250 U/ml		Sinopharm - 2 dose
F	3	250	> 250 U/ml		Sinopharm - 2 dose
M	4	250	> 250 U/ml		Sinopharm - 2 dose
F	3	250	> 250 U/ml		Sinopharm - 2 dose
F	3	250	> 250 U/ml		Sinopharm - 2 dose
M	3	250	> 250 U/ml		Sinopharm - 2 dose
M	3	250	> 250 U/ml		Sinopharm - 2 dose
M	3	250	> 250 U/ml		Sinopharm - 2 dose
F	4	250	> 250 U/ml		Sinopharm - 2 dose
F	4	250	> 250 U/ml		Sinopharm - 2 dose
F	4	250	> 250 U/ml		Sinopharm - 2 dose
F	3	250	> 250 U/ml		Sinopharm - 2 dose
M	3	250	> 250 U/ml		Sinopharm - 2 dose
F	4	250	> 250 U/ml		Sinopharm - 2 dose
F	3	250	> 250 U/ml		Sinopharm - 2 dose
F	2	250	> 250 U/ml		Sinopharm - 2 dose
F	4	250	> 250 U/ml		Sinopharm - 2 dose
F	3	250	> 250 U/ml		Sinopharm - 2 dose
M	3	250	> 250 U/ml		Sinopharm - 2 dose
M	2	250	> 250 U/ml		Sinopharm - 2 dose
M	1	250	> 250 U/ml		Sinopharm - 2 dose
M	3	250	> 250 U/ml		Sinopharm - 2 dose
M	4	250	> 250 U/ml		Sinopharm - 2 dose
M	4	250	> 250 U/ml		Sinopharm - 2 dose
M	3	250	> 250 U/ml		Sinopharm - 2 dose
F	2	250	> 250 U/ml		Sinopharm - 2 dose
F	2	250	> 250 U/ml		Sinopharm - 2 dose
M	4	250	> 250 U/ml		Sinopharm - 2 dose
M	3	250	> 250 U/ml		Sinopharm - 2 dose
M	3	250	> 250 U/ml		Sinopharm - 2 dose
F	3	250	> 250 U/ml		Sinopharm - 2 dose
F	2	250	> 250 U/ml		Sinopharm - 2 dose
M	3	250	> 250 U/ml		Sinopharm - 2 dose
M	2	250	> 250 U/ml		Sinopharm - 2 dose
F	4	250	> 250 U/ml		Sinopharm - 2 dose
M	3	250	> 250 U/ml		Sinopharm - 2 dose
M	2	250	> 250 U/ml		Sinopharm - 2 dose
F	4	250	> 250 U/ml		Sinopharm - 2 dose
M	3	250	> 250 U/ml		Sinopharm - 2 dose
F	2	250	> 250 U/ml		Sinopharm - 2 dose
M	4	250	> 250 U/ml		Sinopharm - 2 dose
F	3	250	> 250 U/ml		Sinopharm - 2 dose
M	3	250	> 250 U/ml		Sinopharm - 2 dose
M	3	250	> 250 U/ml		Sinopharm - 2 dose
F	3	250	> 250 U/ml		Sinopharm - 2 dose
M	2	250	> 250 U/ml		Sinopharm - 2 dose
F	3	250	> 250 U/ml		Sinopharm - 2 dose
F	3	250	> 250 U/ml		Sinopharm - 2 dose
M	2	250	> 250 U/ml		Sinopharm - 2 dose
F	3	250	> 250 U/ml		Sinopharm - 2 dose
M	2	250	> 250 U/ml		Sinopharm - 2 dose
M	4	250	> 250 U/ml		Sinopharm - 2 dose
M	2	250	> 250 U/ml		Sinopharm - 2 dose
F	2	250	> 250 U/ml		Sinopharm - 2 dose
F	3	250	> 250 U/ml		Sinopharm - 2 dose
F	3	250	> 250 U/ml		Sinopharm - 2 dose
M	3	250	> 250 U/ml		Sinopharm - 2 dose
F	3	250	> 250 U/ml		Sinopharm - 2 dose
F	2	250	> 250 U/ml		Sinopharm - 2 dose
M	1	250	> 250 U/ml		Sinopharm - 2 dose
M	3	250	> 250 U/ml		Sinopharm - 2 dose
M	3	250	> 250 U/ml		Sinopharm - 2 dose
F	2	250	> 250 U/ml		Sinopharm - 2 dose
M	2	250	> 250 U/ml		Sinopharm - 2 dose
F	3	250	> 250 U/ml		Sinopharm - 2 dose
M	4	250	> 250 U/ml		Sinopharm - 2 dose
M	3	250	> 250 U/ml		Sinopharm - 2 dose
F	3	250	> 250 U/ml		Sinopharm - 2 dose
F	4	250	> 250 U/ml		Sinopharm - 2 dose
F	3	250	> 250 U/ml		Sinopharm - 2 dose
M	3	250	> 250 U/ml		Sinopharm - 2 dose
M	2	250	> 250 U/ml		Sinopharm - 2 dose
M	3	250	> 250 U/ml		Sinopharm - 2 dose
M	3	250	> 250 U/ml		Sinopharm - 2 dose
M	4	250	> 250 U/ml		Sinopharm - 2 dose
F	4	250	> 250 U/ml		Sinopharm - 2 dose
M	4	250	> 250 U/ml		Sinopharm - 2 dose
M	3	250	> 250 U/ml		Sinopharm - 2 dose
F	2	250	> 250 U/ml		Sinopharm - 2 dose
M	4	250	> 250 U/ml		Sinopharm - 2 dose
M	2	250	> 250 U/ml		Sinopharm - 2 dose
M	3	250	> 250 U/ml		Sinopharm - 2 dose
M	3	250	> 250 U/ml		Sinopharm - 2 dose
M	3	250	> 250 U/ml		Sinopharm - 2 dose
M	3	250	> 250 U/ml		Sinopharm - 2 dose
M	3	250	> 250 U/ml		Sinopharm - 2 dose
M	4	250	> 250 U/ml		Sinopharm - 2 dose
M	4	250	> 250 U/ml		Sinopharm - 2 dose
M	4	250	> 250 U/ml		Sinopharm - 2 dose
M	3	250	> 250 U/ml		Sinopharm - 2 dose
M	3	250	> 250 U/ml		Sinopharm - 2 dose
M	3	250	> 250 U/ml		Sinopharm - 2 dose
M	3	250	> 250 U/ml		Sinopharm - 2 dose
F	3	250	> 250 U/ml		Sinopharm - 2 dose
M	3	250	> 250 U/ml		Sinopharm - 2 dose
F	4	250	> 250 U/ml	2 d sinopharm then infection/T2D poor control	Sinopharm - 2 dose

## Sheet: Sinopharm - second sample
Supplementary material 1. S antibody levels after double Sinopahrm vaccination and second (late) sample collection
Age Group	Sex	Result	Test Date	No of days between sampling
4	female	6.26	2021-01-23 14:07:36	35
		11.21	2021-02-27 15:56:52
4	male	19.32	2021-02-21 23:02:51	56
		17.29	2021-04-18 23:20:04
4	male	108.5	2021-02-11 13:29:04	115
		24.65	2021-06-06 14:31:32
4	female	90.69	2021-02-15 15:43:46	56
		50.17	2021-04-12 23:20:04
4	male	6.76	2021-01-31 11:42:34	119
		5.46	2021-05-30 19:36:56
3	male	181.8	2021-02-24 18:52:33	77
		52.41	2021-05-12 03:50:46
3	male	0.4	2021-02-07 16:18:26	50
		0.4	2021-03-29 18:26:45
3	female	82.23	2021-02-13 14:55:26	103
		45.46	2021-05-27 22:28:21
2	male	146.7	2021-03-04 16:18:19	102
		15.43	2021-06-14 16:26:19
3	male	11.92	2021-01-30 20:22:11	29
		11.47	2021-02-28 13:03:59
3	male	250	2021-01-23 16:27:27	16
		250	2021-02-08 21:43:30
3	male	250	2021-02-15 00:57:52	79
		126	2021-05-05 02:17:14
2	male	250	2021-02-03 13:08:12	104
		250	2021-05-18 22:19:36
3	female	6.68	2021-03-03 17:58:16	47
		3.91	2021-04-19 19:46:03
3	femlae	128.2	2021-02-24 13:45:02	95
		111.5	2021-05-30 19:36:34

## Sheet: Pfizer_post_booster
Supplementary material 1. S antibody levels after booster with Pfizer/BioNtech vaccine
Age Group	Sex	Result	Test Date	No of days between sampling	Result Remarks	Vaccine
3	male	174	2021-03-06	127	NULL	Sinopharm - second dose
		250	2021-07-11		> 250 U/ml	Pfizer/Biontech booster
3	male	145.9	2021-02-09	133	NULL	Sinopharm - second dose
		250	2021-06-22		NULL	Pfizer/Biontech booster
3	male	8.13	2021-03-17	74	NULL	Sinopharm - second dose
		174.4	2021-05-30		NULL	Pfizer/Biontech booster
3	male	250	2021-01-25	149	>250	Sinopharm - second dose
		250	2021-06-23		>250	Pfizer/Biontech booster
4	male	171.7	2021-03-18	73	NULL	Sinopharm - second dose
		250	2021-07-11		>250	Pfizer/Biontech booster
4	male	21.88	2021-05-30	25	NULL	Sinopharm - second dose
		250	2021-06-24		> 250 U/ml	Pfizer/Biontech booster
4	male	38.85	2021-02-27	140	NULL	Sinopharm - second dose
		250	2021-07-17		> 250 U/ml	Pfizer/Biontech booster
4	male	250	2021-02-12	128	> 250 u/ml	Sinopharm - second dose
		250	2021-06-20		>250	Pfizer/Biontech booster
4	female	40.03	2021-02-12	129	NULL	Sinopharm - second dose
		250	2021-06-21		> 250 U/ml	Pfizer/Biontech booster
4	female	117.9	2021-02-24	119	NULL	Sinopharm - second dose
		250	2021-06-23		>250	Pfizer/Biontech booster
4	male	35.32	2021-03-03	117	NULL	Sinopharm - second dose
		250	2021-06-28		> 250 U/ml	Pfizer/Biontech booster
4	male	250	2021-03-13	67	>250.0	Sinopharm - second dose
		250	2021-05-19		NULL	Pfizer/Biontech booster
4	male	238	2021-02-27	140	NULL	Sinopharm - second dose
		250	2021-07-17		> 250 U/ml	Pfizer/Biontech booster
4	female	40.79	2021-02-13	103	NULL	Sinopharm - second dose
		103.1	2021-05-27		NULL	Pfizer/Biontech booster
4	male	250	2021-01-25	125	>250	Sinopharm - second dose
		250	2021-05-30		>250	Pfizer/Biontech booster
